# Supplementary material for: Assessment of the direct quantitation of SARS-CoV-2 by droplet digital PCR
Source: Sci Rep. 2020 Oct 30;10:18764. doi: 10.1038/s41598-020-75958-x (PMC7599326; doi:10.1038/s41598-020-75958-x)
Supplement: Supplementary file 1 — Supplementary information [file 41598_2020_75958_MOESM1_ESM.xlsx]

## Sheet: LoQ
	RNA extracted									Direct
			Log10(copies/mL)									Log10(copies/mL)
	Sample	Target	1	2	3	mean	SD	CV%		Sample	Target	1	2	3	mean	SD	CV%		Delta RPP30 (RNA-Direct)
	UTM	N1	7.18129	7.03198	7.48287	7.23205	0.229689	3.17599		UTM	N1	6.7272	6.68603	6.6072	6.67348	0.0609786	0.913746		Log10	N
	UTM	N2	7.18391	6.37008	7.14982	6.90127	0.46034	6.67036		UTM	N2	6.6108	6.62195	6.644	6.62558	0.0168954	0.255003
	UTM	RPP30	6.44	6.49981	6.61796	6.51926	0.0905622	1.38915		UTM	RPP30	6.26953	6.15799	6.34603	6.25785	0.0945657	1.51115		0.261408	1.82561
	UTM 1:10	N1	7.11616	7.10929	7.134	7.11982	0.0127512	0.179094		UTM 1:10	N1	6.14982	6.23324	6.14444	6.17583	0.0497878	0.806172
	UTM 1:10	N2	7.11616	7.09651	7.13287	7.11518	0.0181988	0.255775		UTM 1:10	N2	6.04278	6.13403	6.0418	6.07287	0.0529708	0.872253
	UTM 1:10	RPP30	5.63579	5.62203	5.58797	5.61526	0.0246198	0.438445		UTM 1:10	RPP30	5.33661	5.36782	5.25801	5.32081	0.0565829	1.06343		0.294448	1.96992
	UTM 1:100	N1	6.75877	6.61996	6.71349	6.69741	0.0707884	1.05695		UTM 1:100	N1	5.13388	5.239	5.19372	5.18887	0.0527283	1.01618
	UTM 1:100	N2	6.77807	6.5576	6.73631	6.69066	0.117108	1.75032		UTM 1:100	N2	5.05976	5.11558	5.12583	5.10039	0.0355588	0.697179
	UTM 1:100	RPP30	4.62637	4.65866	4.52732	4.60411	0.0684398	1.48649		UTM 1:100	RPP30	4.39382	4.43785	4.35325	4.39497	0.0423091	0.962671		0.20914	1.6186
	UTM 1:1000	N1	5.78706	5.56767	5.76822	5.70765	0.121592	2.13033		UTM 1:1000	N1	4.32188	4.39731	4.00927	4.24282	0.205743	4.84919
	UTM 1:1000	N2	5.78616	5.61398	5.78075	5.72696	0.0978845	1.70919		UTM 1:1000	N2	4.21048	4.38539	3.96152	4.1858	0.213013	5.08895
	UTM 1:1000	RPP30	3.61879	nd	3.47505	3.54692	0.101638	2.86553		UTM 1:1000	RPP30	3.43181	3.68526	3.03117	3.38274	0.329795	9.74933		0.164171	1.45939
	UTM 1:10000	N1	4.69724	4.72355	4.69498	4.70526	0.0158823	0.337545		UTM 1:10000	N1	3.39358	3.43901	nd	3.41629	0.0321271	0.940409
	UTM 1:10000	N2	4.69053	4.87057	4.77975	4.78028	0.0900221	1.8832		UTM 1:10000	N2	3.26861	3.31404	nd	3.29133	0.0321251	0.976053
	UTM 1:10000	RPP30	3.61879	3.54692	3.47505	3.54692	0.0718689	2.02624		UTM 1:10000	RPP30	nd	3.13792	nd	3.13792	na	na		0.408993	2.56444
	RNA extracted									Direct
			Log10(copies/mL)									Log10(copies/mL)
	Sample	Target	1	2	3	mean	SD	CV%		Sample	Target	1	2	3	mean	SD	CV%
	ESwab	N1	6.69749	6.70111	6.69997	6.69952	0.00185358	0.0276674		ESwab	N1	2.97752	nd	4.01268	3.4951	0.731972	20.9428
	ESwab	N2	6.70437	6.69799	6.71393	6.70543	0.00802506	0.11968		ESwab	N2	4.05714	3.91389	4.64248	4.2045	0.386002	9.18069
	ESwab	RPP30	7.21958	7.21812	7.22812	7.22194	0.0053976	0.074739		ESwab	RPP30	6.92329	6.83909	6.74311	6.83516	0.0901526	1.31895		0.386777	2.43656
	ESwab 1:10	N1	5.75614	5.7618	5.72522	5.74772	0.0196909	0.342586		ESwab 1:10	N1	4.79555	4.84844	4.70019	4.78139	0.0751301	1.5713
	ESwab 1:10	N2	5.75832	5.75219	5.74698	5.7525	0.00567503	0.0986533		ESwab 1:10	N2	4.68868	4.78806	4.51382	4.66352	0.138838	2.97711
	ESwab 1:10	RPP30	6.26589	6.27181	6.25655	6.26475	0.00769152	0.122775		ESwab 1:10	RPP30	5.8551	5.85794	5.80536	5.83947	0.0295698	0.506377		0.425279	2.66244
	ESwab 1:100	N1	4.69989	4.81827	4.80232	4.77349	0.0642395	1.34575		ESwab 1:100	N1	4.11727	4.22688	4.13827	4.1608	0.0581757	1.39818
	ESwab 1:100	N2	4.81281	4.76181	4.85609	4.81024	0.0471927	0.981089		ESwab 1:100	N2	4.06396	4.16373	3.91619	4.04796	0.124543	3.07669
	ESwab 1:100	RPP30	5.17029	5.26274	5.29326	5.2421	0.0640308	1.22147		ESwab 1:100	RPP30	4.88102	4.85966	4.80311	4.84793	0.0402564	0.830383		0.394166	2.47837
	ESwab 1:1000	N1	3.939	3.65167	3.87157	3.82075	0.150254	3.93257		ESwab 1:1000	N1	3.49401	nd	nd	3.49401	na	na
	ESwab 1:1000	N2	3.73929	3.88917	3.37076	3.66641	0.266782	7.2764		ESwab 1:1000	N2	3.41481	3.40987	3.54158	3.45542	0.0746572	2.16058
	ESwab 1:1000	RPP30	4.27345	4.2443	4.18421	4.23399	0.0455043	1.07474		ESwab 1:1000	RPP30	3.86216	3.82518	nd	3.84367	0.0261483	0.680293		0.390313	2.45648
	ESwab 1:10000	N1	nd	2.69163	2.54925	2.62044	0.100675	3.84192		ESwab 1:10000	N1	nd	nd	3.56	2.26983	na	na
	ESwab 1:10000	N2	2.61451	nd	2.85029	2.7324	0.166726	6.10181		ESwab 1:10000	N2	3.40437	3.25201	3.55673	3.40437	0.152359	4.47539
	ESwab 1:10000	RPP30	3.21662	3.46988	3.15135	3.27928	0.168255	5.13085		ESwab 1:10000	RPP30	3.2388	3.12705	3.56	3.30862	0.224759	6.79315		-0.0293321	0.934691
	Legend
	na: not applicable
	nd: not detected

## Sheet: POS
	RNA extracted					Direct
	ID sample	Target	Log10(copies/ml)			ID sample	Target	Log10(copies/ml)
	1_UTM pos	N1	7.23562			1_UTM pos	N1	3.33778
	1_UTM pos	N2	3.21131			1_UTM pos	N2	3.84987
	1_UTM pos	RPP30	4.97104			1_UTM pos	RPP30	4.69193
	2_UTM pos	N1	6.56454			2_UTM pos	N1	3.43741
	2_UTM pos	N2	5.04252			2_UTM pos	N2	3.34048
	2_UTM pos	RPP30	6.15534			2_UTM pos	RPP30	6.0327
	3_UTM pos	N1	nd			3_UTM pos	N1	3.64831
	3_UTM pos	N2	nd			3_UTM pos	N2	4.20811
	3_UTM pos	RPP30	7.47782			3_UTM pos	RPP30	7.28183
	4_UTM pos	N1	4.76435			4_UTM pos	N1	4.24992
	4_UTM pos	N2	4.73481			4_UTM pos	N2	4.01917
	4_UTM pos	RPP30	6.15553			4_UTM pos	RPP30	5.93517
	5_UTM pos	N1	3.55664			5_UTM pos	N1	nd
	5_UTM pos	N2	3.01247			5_UTM pos	N2	nd
	5_UTM pos	RPP30	6.62464			5_UTM pos	RPP30	6.52054
	6_UTM pos	N1	3.66827			6_UTM pos	N1	2.71684
	6_UTM pos	N2	3.06606			6_UTM pos	N2	nd
	6_UTM pos	RPP30	5.66625			6_UTM pos	RPP30	5.55797
	7_UTM pos	N1	4.56275			7_UTM pos	N1	2.71969
	7_UTM pos	N2	4.72893			7_UTM pos	N2	2.71969
	7_UTM pos	RPP30	5.82374			7_UTM pos	RPP30	5.4708
	8_UTM pos	N1	3.13066			8_UTM pos	N1	nd
	8_UTM pos	N2	3.13066			8_UTM pos	N2	3.77056
	8_UTM pos	RPP30	6.23227			8_UTM pos	RPP30	5.93988
	9_UTM pos	N1	6.88231			9_UTM pos	N1	2.67707
	9_UTM pos	N2	4.80023			9_UTM pos	N2	nd
	9_UTM pos	RPP30	5.78512			9_UTM pos	RPP30	5.55597
	10_UTM pos	N1	6.93186			10_UTM pos	N1	nd
	10_UTM pos	N2	5.09587			10_UTM pos	N2	nd
	10_UTM pos	RPP30	5.96362			10_UTM pos	RPP30	5.51583
	11_UTM pos	N1	5.10996			11_UTM pos	N1	4.09001
	11_UTM pos	N2	5.11645			11_UTM pos	N2	4.03195
	11_UTM pos	RPP30	6.03901			11_UTM pos	RPP30	5.93617
	12_UTM pos	N1	6.76789			12_UTM pos	N1	2.97154
	12_UTM pos	N2	5.2841			12_UTM pos	N2	3.36954
	12_UTM pos	RPP30	6.01396			12_UTM pos	RPP30	5.88925
	13_UTM pos	N1	6.76343			13_UTM pos	N1	4.17866
	13_UTM pos	N2	6.76343			13_UTM pos	N2	3.81928
	13_UTM pos	RPP30	6.3128			13_UTM pos	RPP30	7.07632
	14_UTM pos	N1	5.9987			14_UTM pos	N1	6.93044
	14_UTM pos	N2	6.02234			14_UTM pos	N2	6.85207
	14_UTM pos	RPP30	6.44233			14_UTM pos	RPP30	6.25695
	15_UTM pos	N1	3.04139			15_UTM pos	N1	nd
	15_UTM pos	N2	3.04139			15_UTM pos	N2	nd
	15_UTM pos	RPP30	6.15131			15_UTM pos	RPP30	5.77088
	RNA extracted					Direct
	ID sample	Target	Log10(copies/ml)			ID sample	Target	Log10(copies/ml)
	1_ESwab pos	N1	5.51953			1_ESwab pos	N1	3.34683
	1_ESwab pos	N2	5.48113			1_ESwab pos	N2	4.46745
	1_ESwab pos	RPP30	6.97344			1_ESwab pos	RPP30	6.34045
	2_ESwab pos	N1	2.92206			2_ESwab pos	N1	2.64564
	2_ESwab pos	N2	nd			2_ESwab pos	N2	3.34469
	2_ESwab pos	RPP30	4.96929			2_ESwab pos	RPP30	5.33222
	3_ESwab pos	N1	6.69086			3_ESwab pos	N1	3.89049
	3_ESwab pos	N2	6.70224			3_ESwab pos	N2	3.8283
	3_ESwab pos	RPP30	7.16077			3_ESwab pos	RPP30	5.92561
	4_ESwab pos	N1	3.1637			4_ESwab pos	N1	3.22651
	4_ESwab pos	N2	nd			4_ESwab pos	N2	nd
	4_ESwab pos	RPP30	6.00495			4_ESwab pos	RPP30	4.31544
	5_ESwab pos	N1	2.62659			5_ESwab pos	N1	3.65797
	5_ESwab pos	N2	nd			5_ESwab pos	N2	3.98918
	5_ESwab pos	RPP30	5.46615			5_ESwab pos	RPP30	5.55856
	6_ESwab pos	N1	4.31022			6_ESwab pos	N1	3.63585
	6_ESwab pos	N2	4.31022			6_ESwab pos	N2	3.20977
	6_ESwab pos	RPP30	5.87819			6_ESwab pos	RPP30	6.62222
	7_ESwab pos	N1	4.89617			7_ESwab pos	N1	3.26209
	7_ESwab pos	N2	4.8268			7_ESwab pos	N2	3.61437
	7_ESwab pos	RPP30	6.39378			7_ESwab pos	RPP30	5.9681
	8_ESwab pos	N1	4.02445			8_ESwab pos	N1	4.1195
	8_ESwab pos	N2	4.14954			8_ESwab pos	N2	3.86938
	8_ESwab pos	RPP30	6.64768			8_ESwab pos	RPP30	6.91582
	9_ESwab pos	N1	2.71983			9_ESwab pos	N1	3.61205
	9_ESwab pos	N2	nd			9_ESwab pos	N2	3.17261
	9_ESwab pos	RPP30	6.70676			9_ESwab pos	RPP30	7.04104
	10_ESwab pos	N1	5.05661			10_ESwab pos	N1	4.26174
	10_ESwab pos	N2	5.25245			10_ESwab pos	N2	4.274
	10_ESwab pos	RPP30	7.30872			10_ESwab pos	RPP30	6.10009
	11_ESwab pos	N1	nd			11_ESwab pos	N1	nd
	11_ESwab pos	N2	nd			11_ESwab pos	N2	3.863
	11_ESwab pos	RPP30	6.82362			11_ESwab pos	RPP30	7.12883
	12_ESwab pos	N1	5.05488			12_ESwab pos	N1	3.41717
	12_ESwab pos	N2	4.87111			12_ESwab pos	N2	3.41717
	12_ESwab pos	RPP30	6.52142			12_ESwab pos	RPP30	5.70829
	13_ESwab pos	N1	5.2863			13_ESwab pos	N1	5.26415
	13_ESwab pos	N2	5.23652			13_ESwab pos	N2	4.77531
	13_ESwab pos	RPP30	7.3838			13_ESwab pos	RPP30	6.47037
	14_ESwab pos	N1	2.64357			14_ESwab pos	N1	4.44694
	14_ESwab pos	N2	2.64357			14_ESwab pos	N2	4.27384
	14_ESwab pos	RPP30	6.09879			14_ESwab pos	RPP30	6.76365
	15_ESwab pos	N1	3.84923			15_ESwab pos	N1	3.80905
	15_ESwab pos	N2	4.06026			15_ESwab pos	N2	4.23885
	15_ESwab pos	RPP30	6.19121			15_ESwab pos	RPP30	6.56118
	Legend:
	nd: not detected

## Sheet: NEG
	RNA extracted					Direct
	ID sample	Target	Log10(copies/ml)			ID sample	Target	Log10(copies/ml)
	1_UTM neg	N1	nd			1_UTM neg	N1	nd
	1_UTM neg	N2	nd			1_UTM neg	N2	nd
	1_UTM neg	RPP30	5.09332			1_UTM neg	RPP30	4.53579
	2_UTM neg	N1	nd			2_UTM neg	N1	nd
	2_UTM neg	N2	nd			2_UTM neg	N2	nd
	2_UTM neg	RPP30	4.9157			2_UTM neg	RPP30	4.47232
	3_UTM neg	N1	nd			3_UTM neg	N1	nd
	3_UTM neg	N2	nd			3_UTM neg	N2	nd
	3_UTM neg	RPP30	5.38101			3_UTM neg	RPP30	4.96566
	4_UTM neg	N1	nd			4_UTM neg	N1	nd
	4_UTM neg	N2	nd			4_UTM neg	N2	nd
	4_UTM neg	RPP30	5.02709			4_UTM neg	RPP30	4.5412
	5_UTM neg	N1	nd			5_UTM neg	N1	nd
	5_UTM neg	N2	nd			5_UTM neg	N2	nd
	5_UTM neg	RPP30	5.26451			5_UTM neg	RPP30	5.00848
	6_UTM neg	N1	nd			6_UTM neg	N1	nd
	6_UTM neg	N2	nd			6_UTM neg	N2	nd
	6_UTM neg	RPP30	5.2632			6_UTM neg	RPP30	4.78094
	7_UTM neg	N1	nd			7_UTM neg	N1	nd
	7_UTM neg	N2	nd			7_UTM neg	N2	nd
	7_UTM neg	RPP30	5.7433			7_UTM neg	RPP30	5.30387
	8_UTM neg	N1	nd			8_UTM neg	N1	nd
	8_UTM neg	N2	nd			8_UTM neg	N2	nd
	8_UTM neg	RPP30	5.07921			8_UTM neg	RPP30	4.90116
	9_UTM neg	N1	nd			9_UTM neg	N1	nd
	9_UTM neg	N2	nd			9_UTM neg	N2	nd
	9_UTM neg	RPP30	5.22894			9_UTM neg	RPP30	4.87417
	10_UTM neg	N1	nd			10_UTM neg	N1	3.92019
	10_UTM neg	N2	nd			10_UTM neg	N2	3.47281
	10_UTM neg	RPP30	4.78957			10_UTM neg	RPP30	4.35445
	RNA extracted					Direct
	ID sample	Target	Log10(copies/ml)			ID sample	Target	Log10(copies/ml)
	1_ESwab neg	N1	nd			1_ESwab neg	N1	nd
	1_ESwab neg	N2	nd			1_ESwab neg	N2	nd
	1_ESwab neg	RPP30	5.34115			1_ESwab neg	RPP30	5.52997
	2_ESwab neg	N1	nd			2_ESwab neg	N1	nd
	2_ESwab neg	N2	nd			2_ESwab neg	N2	nd
	2_ESwab neg	RPP30	5.05085			2_ESwab neg	RPP30	5.51359
	3_ESwab neg	N1	nd			3_ESwab neg	N1	nd
	3_ESwab neg	N2	nd			3_ESwab neg	N2	nd
	3_ESwab neg	RPP30	5.45248			3_ESwab neg	RPP30	6.62282
	4_ESwab neg	N1	nd			4_ESwab neg	N1	nd
	4_ESwab neg	N2	nd			4_ESwab neg	N2	nd
	4_ESwab neg	RPP30	5.1281			4_ESwab neg	RPP30	5.21338
	5_ESwab neg	N1	nd			5_ESwab neg	N1	nd
	5_ESwab neg	N2	nd			5_ESwab neg	N2	nd
	5_ESwab neg	RPP30	3.77252			5_ESwab neg	RPP30	4.26774
	6_ESwab neg	N1	nd			6_ESwab neg	N1	nd
	6_ESwab neg	N2	nd			6_ESwab neg	N2	nd
	6_ESwab neg	RPP30	4.94883			6_ESwab neg	RPP30	4.76546
	7_ESwab neg	N1	nd			7_ESwab neg	N1	nd
	7_ESwab neg	N2	nd			7_ESwab neg	N2	nd
	7_ESwab neg	RPP30	4.98933			7_ESwab neg	RPP30	5.13572
	8_ESwab neg	N1	nd			8_ESwab neg	N1	nd
	8_ESwab neg	N2	nd			8_ESwab neg	N2	nd
	8_ESwab neg	RPP30	4.74447			8_ESwab neg	RPP30	5.01644
	9_ESwab neg	N1	nd			9_ESwab neg	N1	nd
	9_ESwab neg	N2	nd			9_ESwab neg	N2	nd
	9_ESwab neg	RPP30	5.2032			9_ESwab neg	RPP30	5.36966
	10_ESwab neg	N1	nd			10_ESwab neg	N1	nd
	10_ESwab neg	N2	nd			10_ESwab neg	N2	nd
	10_ESwab neg	RPP30	4.77361			10_ESwab neg	RPP30	4.79623
	Legend:
	nd: not detected
